# Supplementary material for: Engineering Escherichia coli for Ergothioneine Production via Metabolic Engineering and Fermentation Optimization
Source: Microorganisms. 2026 May 11;14(5):1088. doi: 10.3390/microorganisms14051088 (PMC13209761; doi:10.3390/microorganisms14051088)
Supplement: Supplementary file 1 [file microorganisms-14-01088-s001.zip]

Archive with 2 entries (2 files):
- Figure S5.tif
- Supplementary Material.pdf
